# Supplementary material for: Association Between Insulin Therapy and In‐Hospital Death in Chronic Heart Failure Patients With Type 2 Diabetes Mellitus: Mediated by Plasma Volume
Source: J Diabetes. 2025 Nov 30;17(12):e70172. doi: 10.1111/1753-0407.70172 (PMC12665801; doi:10.1111/1753-0407.70172)
Supplement: Supplementary file 1 — Table S1: Absolute standardized mean differences between in‐hospital death and control before and after propensity score matching. Table S2: The ICD code for type 2 diabetes mellitus. Table S3: The ICD code for chronic heart failure. Table S4: The subgroup analysis of insulin therapy and in‐hospital death in MIMIC. Table S5: The subgroup analysis of insulin therapy and in‐hospital death in TJHFIT. Table S6: Mediation analysis of ePVS. [file JDB-17-e70172-s001.xls]

## Sheet: Supplemental Table 1
Supplemental Table 1. Absolute standardized mean differences between in-hospital death and control before and after propensity score matching
Baseline Characteristics	MIMIC		TJHFIT
	Before matching, (N = 8712)	After matching, (N = 6112)	Before matching, (N = 2813)	After matching, (N = 1885)
Age	0.3586	0.0141	0.0157	0.0186
Sex	0.13	0.01	0.1619	0.0287
Nicotine	0.057	0.0105	0.0958	0.0163
CAD	0.2054	0.0067	0.0207	0.013
Hypertension	0.0534	0.0053	0.0285	0.0244
Hyperlipidemia	0.073	0.0069	0.189	0.0174
CKD	0.1647	0.0091	0.2371	0.0525
History of AF	0.0644	0.0036	0.0437	0.0028
Anemia	0.1883	0.0022	0.2259	0.0468
Length of hospital stay	0.3101	0.0061	0.1819	0.0189
FPG at admission	0.3358	0.0088	0.44	0.0042
ePVS at admission	0.0236	0.0217	0.0528	0.0126
CAD, Coronary artery disease; CKD, chronic kidney disease; AF, atrial fibrillation; FPG, fasting plasma glucose; ePVS, estimated plasma volume status.

## Sheet: Supplemental Table 2
Supplemental Table 2. The ICD code for type 2 diabetes mellitus
ICD code	ICD version	Description
25000	9	Diabetes mellitus without mention of complication, type II or unspecified type, not stated as uncontrolled
25002	9	Diabetes mellitus without mention of complication, type II or unspecified type, uncontrolled
25010	9	Diabetes with ketoacidosis, type II or unspecified type, not stated as uncontrolled
25012	9	Diabetes with ketoacidosis, type II or unspecified type, uncontrolled
25020	9	Diabetes with hyperosmolarity, type II or unspecified type, not stated as uncontrolled
25022	9	Diabetes with hyperosmolarity, type II or unspecified type, uncontrolled
25030	9	Diabetes with other coma, type II or unspecified type, not stated as uncontrolled
25032	9	Diabetes with other coma, type II or unspecified type, uncontrolled
25040	9	Diabetes with renal manifestations, type II or unspecified type, not stated as uncontrolled
25042	9	Diabetes with renal manifestations, type II or unspecified type, uncontrolled
25050	9	Diabetes with ophthalmic manifestations, type II or unspecified type, not stated as uncontrolled
25052	9	Diabetes with ophthalmic manifestations, type II or unspecified type, uncontrolled
25060	9	Diabetes with neurological manifestations, type II or unspecified type, not stated as uncontrolled
25062	9	Diabetes with neurological manifestations, type II or unspecified type, uncontrolled
25070	9	Diabetes with peripheral circulatory disorders, type II or unspecified type, not stated as uncontrolled
25072	9	Diabetes with peripheral circulatory disorders, type II or unspecified type, uncontrolled
25080	9	Diabetes with other specified manifestations, type II or unspecified type, not stated as uncontrolled
25082	9	Diabetes with other specified manifestations, type II or unspecified type, uncontrolled
25090	9	Diabetes with unspecified complication, type II or unspecified type, not stated as uncontrolled
25092	9	Diabetes with unspecified complication, type II or unspecified type, uncontrolled
E11	10	Type 2 diabetes mellitus
E110	10	Type 2 diabetes mellitus with hyperosmolarity
E1101	10	Type 2 diabetes mellitus with hyperosmolarity with coma
E111	10	Type 2 diabetes mellitus with ketoacidosis
E1110	10	Type 2 diabetes mellitus with ketoacidosis without coma
E1111	10	Type 2 diabetes mellitus with ketoacidosis with coma
E112	10	Type 2 diabetes mellitus with kidney complications
E1121	10	Type 2 diabetes mellitus with diabetic nephropathy
E1122	10	Type 2 diabetes mellitus with diabetic chronic kidney disease
E1129	10	Type 2 diabetes mellitus with other diabetic kidney complication
E113	10	Type 2 diabetes mellitus with ophthalmic complications
E1131	10	Type 2 diabetes mellitus with unspecified diabetic retinopathy
E11311	10	Type 2 diabetes mellitus with unspecified diabetic retinopathy with macular edema
E11319	10	Type 2 diabetes mellitus with unspecified diabetic retinopathy without macular edema
E1132	10	Type 2 diabetes mellitus with mild nonproliferative diabetic retinopathy
E11321	10	Type 2 diabetes mellitus with mild nonproliferative diabetic retinopathy with macular edema
E113211	10	Type 2 diabetes mellitus with mild nonproliferative diabetic retinopathy with macular edema, right eye
E113212	10	Type 2 diabetes mellitus with mild nonproliferative diabetic retinopathy with macular edema, left eye
E113213	10	Type 2 diabetes mellitus with mild nonproliferative diabetic retinopathy with macular edema, bilateral
E113219	10	Type 2 diabetes mellitus with mild nonproliferative diabetic retinopathy with macular edema, unspecified eye
E11329	10	Type 2 diabetes mellitus with mild nonproliferative diabetic retinopathy without macular edema
E113291	10	Type 2 diabetes mellitus with mild nonproliferative diabetic retinopathy without macular edema, right eye
E113292	10	Type 2 diabetes mellitus with mild nonproliferative diabetic retinopathy without macular edema, left eye
E113293	10	Type 2 diabetes mellitus with mild nonproliferative diabetic retinopathy without macular edema, bilateral
E113299	10	Type 2 diabetes mellitus with mild nonproliferative diabetic retinopathy without macular edema, unspecified eye
E1133	10	Type 2 diabetes mellitus with moderate nonproliferative diabetic retinopathy
E11331	10	Type 2 diabetes mellitus with moderate nonproliferative diabetic retinopathy with macular edema
E113311	10	Type 2 diabetes mellitus with moderate nonproliferative diabetic retinopathy with macular edema, right eye
E113312	10	Type 2 diabetes mellitus with moderate nonproliferative diabetic retinopathy with macular edema, left eye
E113313	10	Type 2 diabetes mellitus with moderate nonproliferative diabetic retinopathy with macular edema, bilateral
E113319	10	Type 2 diabetes mellitus with moderate nonproliferative diabetic retinopathy with macular edema, unspecified eye
E11339	10	Type 2 diabetes mellitus with moderate nonproliferative diabetic retinopathy without macular edema
E113391	10	Type 2 diabetes mellitus with moderate nonproliferative diabetic retinopathy without macular edema, right eye
E113392	10	Type 2 diabetes mellitus with moderate nonproliferative diabetic retinopathy without macular edema, left eye
E113393	10	Type 2 diabetes mellitus with moderate nonproliferative diabetic retinopathy without macular edema, bilateral
E113399	10	Type 2 diabetes mellitus with moderate nonproliferative diabetic retinopathy without macular edema, unspecified eye
E1134	10	Type 2 diabetes mellitus with severe nonproliferative diabetic retinopathy
E11341	10	Type 2 diabetes mellitus with severe nonproliferative diabetic retinopathy with macular edema
E113411	10	Type 2 diabetes mellitus with severe nonproliferative diabetic retinopathy with macular edema, right eye
E113412	10	Type 2 diabetes mellitus with severe nonproliferative diabetic retinopathy with macular edema, left eye
E113413	10	Type 2 diabetes mellitus with severe nonproliferative diabetic retinopathy with macular edema, bilateral
E113419	10	Type 2 diabetes mellitus with severe nonproliferative diabetic retinopathy with macular edema, unspecified eye
E11349	10	Type 2 diabetes mellitus with severe nonproliferative diabetic retinopathy without macular edema
E113491	10	Type 2 diabetes mellitus with severe nonproliferative diabetic retinopathy without macular edema, right eye
E113492	10	Type 2 diabetes mellitus with severe nonproliferative diabetic retinopathy without macular edema, left eye
E113493	10	Type 2 diabetes mellitus with severe nonproliferative diabetic retinopathy without macular edema, bilateral
E113499	10	Type 2 diabetes mellitus with severe nonproliferative diabetic retinopathy without macular edema, unspecified eye
E1135	10	Type 2 diabetes mellitus with proliferative diabetic retinopathy
E11351	10	Type 2 diabetes mellitus with proliferative diabetic retinopathy with macular edema
E113511	10	Type 2 diabetes mellitus with proliferative diabetic retinopathy with macular edema, right eye
E113512	10	Type 2 diabetes mellitus with proliferative diabetic retinopathy with macular edema, left eye
E113513	10	Type 2 diabetes mellitus with proliferative diabetic retinopathy with macular edema, bilateral
E113519	10	Type 2 diabetes mellitus with proliferative diabetic retinopathy with macular edema, unspecified eye
E11352	10	Type 2 diabetes mellitus with proliferative diabetic retinopathy with traction retinal detachment involving the macula
E113521	10	Type 2 diabetes mellitus with proliferative diabetic retinopathy with traction retinal detachment involving the macula, right eye
E113522	10	Type 2 diabetes mellitus with proliferative diabetic retinopathy with traction retinal detachment involving the macula, left eye
E113523	10	Type 2 diabetes mellitus with proliferative diabetic retinopathy with traction retinal detachment involving the macula, bilateral
E113529	10	Type 2 diabetes mellitus with proliferative diabetic retinopathy with traction retinal detachment involving the macula, unspecified eye
E11353	10	Type 2 diabetes mellitus with proliferative diabetic retinopathy with traction retinal detachment not involving the macula
E113531	10	Type 2 diabetes mellitus with proliferative diabetic retinopathy with traction retinal detachment not involving the macula, right eye
E113532	10	Type 2 diabetes mellitus with proliferative diabetic retinopathy with traction retinal detachment not involving the macula, left eye
E113533	10	Type 2 diabetes mellitus with proliferative diabetic retinopathy with traction retinal detachment not involving the macula, bilateral
E113539	10	Type 2 diabetes mellitus with proliferative diabetic retinopathy with traction retinal detachment not involving the macula, unspecified eye
E11355	10	Type 2 diabetes mellitus with stable proliferative diabetic retinopathy
E113551	10	Type 2 diabetes mellitus with stable proliferative diabetic retinopathy, right eye
E113552	10	Type 2 diabetes mellitus with stable proliferative diabetic retinopathy, left eye
E113553	10	Type 2 diabetes mellitus with stable proliferative diabetic retinopathy, bilateral
E113559	10	Type 2 diabetes mellitus with stable proliferative diabetic retinopathy, unspecified eye
E11359	10	Type 2 diabetes mellitus with proliferative diabetic retinopathy without macular edema
E113591	10	Type 2 diabetes mellitus with proliferative diabetic retinopathy without macular edema, right eye
E113592	10	Type 2 diabetes mellitus with proliferative diabetic retinopathy without macular edema, left eye
E113593	10	Type 2 diabetes mellitus with proliferative diabetic retinopathy without macular edema, bilateral
E113599	10	Type 2 diabetes mellitus with proliferative diabetic retinopathy without macular edema, unspecified eye
E1136	10	Type 2 diabetes mellitus with diabetic cataract
E1137	10	Type 2 diabetes mellitus with diabetic macular edema, resolved following treatment
E1137X1	10	Type 2 diabetes mellitus with diabetic macular edema, resolved following treatment, right eye
E1137X2	10	Type 2 diabetes mellitus with diabetic macular edema, resolved following treatment, left eye
E1137X3	10	Type 2 diabetes mellitus with diabetic macular edema, resolved following treatment, bilateral
E1139	10	Type 2 diabetes mellitus with other diabetic ophthalmic complication
E114	10	Type 2 diabetes mellitus with neurological complications
E1140	10	Type 2 diabetes mellitus with diabetic neuropathy, unspecified
E1141	10	Type 2 diabetes mellitus with diabetic mononeuropathy
E1142	10	Type 2 diabetes mellitus with diabetic polyneuropathy
E1143	10	Type 2 diabetes mellitus with diabetic autonomic (poly)neuropathy
E1144	10	Type 2 diabetes mellitus with diabetic amyotrophy
E1149	10	Type 2 diabetes mellitus with other diabetic neurological complication
E115	10	Type 2 diabetes mellitus with circulatory complications
E1151	10	Type 2 diabetes mellitus with diabetic peripheral angiopathy without gangrene
E1152	10	Type 2 diabetes mellitus with diabetic peripheral angiopathy with gangrene
E1159	10	Type 2 diabetes mellitus with other circulatory complications
E116	10	Type 2 diabetes mellitus with other specified complications
E1161	10	Type 2 diabetes mellitus with diabetic arthropathy
E11610	10	Type 2 diabetes mellitus with diabetic neuropathic arthropathy
E11618	10	Type 2 diabetes mellitus with other diabetic arthropathy
E1162	10	Type 2 diabetes mellitus with skin complications
E11620	10	Type 2 diabetes mellitus with diabetic dermatitis
E11621	10	Type 2 diabetes mellitus with foot ulcer
E11622	10	Type 2 diabetes mellitus with other skin ulcer
E11628	10	Type 2 diabetes mellitus with other skin complications
E1163	10	Type 2 diabetes mellitus with oral complications
E11630	10	Type 2 diabetes mellitus with periodontal disease
E11638	10	Type 2 diabetes mellitus with other oral complications
E1164	10	Type 2 diabetes mellitus with hypoglycemia
E11641	10	Type 2 diabetes mellitus with hypoglycemia with coma
E11649	10	Type 2 diabetes mellitus with hypoglycemia without coma
E1165	10	Type 2 diabetes mellitus with hyperglycemia
E1169	10	Type 2 diabetes mellitus with other specified complication
E118	10	Type 2 diabetes mellitus with unspecified complications
E119	10	Type 2 diabetes mellitus without complications

## Sheet: Supplemental Table 3
Supplemental Table 3. The ICD code for chronic heart failure
ICD code	ICD version	Description
40201	9	Malignant hypertensive heart disease with heart failure
40211	9	Benign hypertensive heart disease with heart failure
40291	9	Unspecified hypertensive heart disease with heart failure
40401	9	Hypertensive heart and chronic kidney disease, malignant, with heart failure and with chronic kidney disease stage I through stage IV, or unspecified
40403	9	Hypertensive heart and chronic kidney disease, malignant, with heart failure and with chronic kidney disease stage V or end stage renal disease
40411	9	Hypertensive heart and chronic kidney disease, benign, with heart failure and with chronic kidney disease stage I through stage IV, or unspecified
40413	9	Hypertensive heart and chronic kidney disease, benign, with heart failure and chronic kidney disease stage V or end stage renal disease
40491	9	Hypertensive heart and chronic kidney disease, unspecified, with heart failure and with chronic kidney disease stage I through stage IV, or unspecified
40493	9	Hypertensive heart and chronic kidney disease, unspecified, with heart failure and chronic kidney disease stage V or end stage renal disease
4280	9	Congestive heart failure, unspecified
4281	9	Left heart failure
42820	9	Systolic heart failure, unspecified
42822	9	Chronic systolic heart failure
42830	9	Diastolic heart failure, unspecified
42832	9	Chronic diastolic heart failure
42840	9	Combined systolic and diastolic heart failure, unspecified
42842	9	Chronic combined systolic and diastolic heart failure
4289	9	Heart failure, unspecified
I110	10	Hypertensive heart disease with heart failure
I130	10	Hypertensive heart and chronic kidney disease with heart failure and stage 1 through stage 4 chronic kidney disease, or unspecified chronic kidney disease
I132	10	Hypertensive heart and chronic kidney disease with heart failure and with stage 5 chronic kidney disease, or end stage renal disease
I50	10	Heart failure
I502	10	Systolic (congestive) heart failure
I5020	10	Unspecified systolic (congestive) heart failure
I5022	10	Chronic systolic (congestive) heart failure
I503	10	Diastolic (congestive) heart failure
I5030	10	Unspecified diastolic (congestive) heart failure
I5032	10	Chronic diastolic (congestive) heart failure
I504	10	Combined systolic (congestive) and diastolic (congestive) heart failure
I5040	10	Unspecified combined systolic (congestive) and diastolic (congestive) heart failure
I5042	10	Chronic combined systolic (congestive) and diastolic (congestive) heart failure
I508	10	Other heart failure
I5081	10	Right heart failure
I50810	10	Right heart failure, unspecified
I50812	10	Chronic right heart failure
I50814	10	Right heart failure due to left heart failure
I5082	10	Biventricular heart failure
I5083	10	High output heart failure
I5084	10	End stage heart failure
I5089	10	Other heart failure
I509	10	Heart failure, unspecified

## Sheet: Supplemental Table 4
Supplemental Table 4. The subgroup analysis of insulin therapy and in-hospital death in MIMIC
Subgroup	N	Model 0			Model 1			Model 2			Model 3
		OR (95% CI)	P value	Interaction P-Value	OR (95% CI)	P value	Interaction P-Value	OR (95% CI)	P value	Interaction P-Value	OR (95% CI)	P value	Interaction P-Value
Age				0.11			0.18			0.22			0.17
Age≤60	1345	1.92 (1.33, 2.78)	< 0.01		1.92 (1.33, 2.78)	< 0.01		1.84 (1.26, 2.68)	< 0.01		1.99 (1.35, 2.95)	< 0.01
Age> 60	4767	1.39 (1.18, 1.63)	< 0.01		1.39 (1.18, 1.63)	< 0.01		1.40 (1.19, 1.64)	< 0.01		1.43 (1.21, 1.70)	< 0.01
Sex				0.04			0.06			0.06			0.07
Male	3620	1.28 (1.06, 1.55)	0.01		1.34 (1.10, 1.62)	< 0.01		1.34 (1.10, 1.63)	< 0.01		1.38 (1.13, 1.70)	< 0.01
Female	2492	1.74 (1.39, 2.18)	< 0.01		1.76 (1.40, 2.20)	< 0.01		1.74 (1.38, 2.20)	< 0.01		1.79 (1.41, 2.28)	< 0.01
HF subtypes				0.83			0.87			0.18			0.67
HFpEF	1399	1.63 (1.17, 2.27)	< 0.01		1.67 (1.20, 2.33)	< 0.01		1.78 (1.27, 2.50)	< 0.01		1.79 (1.26, 2.54)	< 0.01
HFmrEF	254	1.15 (0.53, 2.42)	0.7		1.12 (0.50, 2.44)	0.8		1.10 (0.47, 2.50)	0.8		1.16 (0.47, 2.82)	0.7
HFrEF	1105	1.43 (1.04, 1.95)	0.03		1.46 (1.06, 2.00)	0.019		1.50 (1.08, 2.07)	0.014		1.79 (1.25, 2.56)	< 0.01
Unknown	3354	1.44 (1.18, 1.76)	< 0.01		1.49 (1.22, 1.82)	< 0.01		1.45 (1.18, 1.77)	< 0.01		1.45 (1.18, 1.79)	< 0.01
CAD				0.06			0.09			0.11			0.13
Yes	4083	1.32 (1.11, 1.58)	< 0.01		1.37 (1.14, 1.63)	< 0.01		1.38 (1.15, 1.65)	< 0.01		1.42 (1.17, 1.72)	< 0.01
No	2029	1.78 (1.37, 2.30)	< 0.01		1.79 (1.38, 2.32)	< 0.01		1.75 (1.35, 2.28)	< 0.01		1.77 (1.35, 2.32)	< 0.01
CKD				< 0.01			< 0.01			< 0.01			0.01
Yes	4370	1.57 (1.34, 1.84)	< 0.01		1.62 (1.38, 1.90)	< 0.01		1.63 (1.39, 1.91)	< 0.01		1.66 (1.41, 1.96)	< 0.01
No	1742	0.71 (0.43, 1.12)	0.2		0.71 (0.43, 1.13)	0.2		0.73 (0.44, 1.16)	0.2		0.85 (0.51, 1.37)	0.5
The primary adjusted methods were: Model 0: included no covariate; Model 1 includes demographic information (age and sex); Model 2 includes all covariates from Model 1 plus length of hospital stay, CAD, hypertension, CKD, and AF; Model 3 includes all covariates from Model 2 plus ACEI, ARB, Be-ta-blockers, Aldosterone receptor antagonists, Furosemide, Biguanides, and Sulfonylureas. Abbreviations: …

## Sheet: Supplemental Table 5
Supplemental Table 5. The subgroup analysis of insulin therapy and in-hospital death in TJHFIT
Subgroup	N	Model 0			Model 1			Model 2			Model 3
		OR (95% CI)	P value	Interaction P-Value	OR (95% CI)	P value	Interaction P-Value	OR (95% CI)	P value	Interaction P-Value	OR (95% CI)	P value	Interaction P-Value
Age				0.65			0.57			0.5			0.49
Age≤60	328	1.69 (0.41, 8.34)	0.5		1.76 (0.42, 8.72)	0.4		1.60 (0.37, 8.27)	0.5		2.34 (0.48, 13.3)	0.3
Age> 60	1557	2.38 (1.63, 3.52)	< 0.01		2.35 (1.61, 3.49)	< 0.01		2.37 (1.62, 3.52)	< 0.01		2.21 (1.50, 3.30)	< 0.01
Sex				0.69			0.73			0.62			0.72
Male	939	2.43 (1.49, 4.07)	< 0.01		2.49 (1.52, 4.20)	< 0.01		2.57 (1.56, 4.36)	< 0.01		2.46 (1.47, 4.21)	< 0.01
Female	946	2.09 (1.22, 3.69)	0.01		2.17 (1.26, 3.84)	0.01		2.12 (1.22, 3.80)	0.01		2.02 (1.13, 3.68)	0.02
HF subtypes				0.34			0.28			0.364			0.27
HFpEF	388	2.86 (1.30, 6.76)	0.01		3.16 (1.41, 7.63)	0.01		3.37 (1.46, 8.42)	0.01		3.61 (1.43, 9.99)	0.01
HFmrEF	128	3.55 (0.78, 6.9)	0.13		3.79 (0.82, 7.0)	0.12		4.14 (0.78, 8.3)	0.12		4.25 (0.75, 9.5)	0.8
HFrEF	237	0.63 (0.12, 2.92)	0.6		0.59 (0.11, 2.76)	0.5		0.61 (0.11, 2.96)	0.5		0.29 (0.03, 2.07)	0.2
Unknown	1132	2.38 (1.53, 3.79)	< 0.01		2.43 (1.55, 3.88)	< 0.01		2.54 (1.61, 4.09)	< 0.01		2.40 (1.51, 3.90)	< 0.01
CAD				0.94			0.85			0.975			0.91
Yes	1547	2.31 (1.54, 3.54)	< 0.01		2.33 (1.54, 3.59)	< 0.01		2.34 (1.54, 3.61)	< 0.01		2.21 (1.44, 3.44)	< 0.01
No	338	2.23 (1.03, 5.15)	0.04		2.39 (1.08, 5.61)	0.04		2.50 (1.09, 6.07)	0.04		2.42 (1.03, 6.00)	0.04
CKD				< 0.01			< 0.01			< 0.01			0.01
Yes	1476	3.17 (2.07, 5.01)	< 0.01		3.19 (2.07, 5.06)	< 0.01		3.34 (2.16, 5.32)	< 0.01		2.94 (1.86, 4.75)	< 0.01
No	409	0.83 (0.40, 1.74)	0.6		0.86 (0.40, 1.81)	0.7		0.83 (0.39, 1.76)	0.6		1.00 (0.45, 2.19)	> 0.9
The primary adjusted methods were: Model 0: included no covariate; Model 1 includes demographic information (age and sex); Model 2 includes all covariates from Model 1 plus length of hospital stay, CAD, hypertension, CKD, and AF; Model 3 includes all covariates from Model 2 plus ACEI, ARB, Be-ta-blockers, Aldosterone receptor antagonists, Furosemide, Biguanides, and Sulfonylureas. Abbreviations: …

## Sheet: Supplemental Table 6
Supplemental Table 6. Mediation analysis of ePVS
Cohort	Mediators	N	Total effect	P value	Indirect effect	P value	Direct effect	P value	Proportion mediated	P value
MIMIC	ePVS at discharge	6112	0.050 (0.033, 0.068)	< 0.01	0.006 (0.004, 0.009)	< 0.01	0.044 (0.027, 0.062)	< 0.01	0.12 (0.07, 0.203)	< 0.01
	ΔePVS	6112	0.050 (0.034, 0.07)	< 0.01	0.007 (0.004, 0.01)	< 0.01	0.044 (0.027, 0.063)	< 0.01	0.136 (0.078, 0.216)	< 0.01
TJHFIT	ePVS at discharge	2813	0.048 (0.024, 0.073)	< 0.01	0.006 (0, 0.013)	0.04	0.042 (0.019, 0.066)	< 0.01	0.132 (0.004, 0.302)	0.04
	ΔePVS	2813	0.048 (0.027, 0.071)	< 0.01	0.004 (0.001, 0.008)	0.01	0.044 (0.023, 0.068)	< 0.01	0.076 (0.015, 0.203)	0.01
The primary adjusted methods were: Model includes age, sex, LOS, CAD, hypertension, CKD, AF, ACEI, ARB, Be-ta-blockers, Aldosterone receptor antagonists, Furosemide, Biguanides, and Sulfonylureas. Abbreviations: ePVS, estimated plasma volume status; CAD, Coronary artery disease; CKD, chronic kidney disease; AF, atrial fibrillation; ACEI, angiotensin-converting enzyme inhibitors; ARB, angiotensin …
